# Supplementary material for: Metabolic profiling as a powerful tool for the analysis of cellular alterations caused by 20 mycotoxins in HepG2 cells
Source: Arch Toxicol. 2022 Aug 6;96(11):2983–98. doi: 10.1007/s00204-022-03348-5 (PMC9525358; doi:10.1007/s00204-022-03348-5)
Supplement: Supplementary file 1 — Supplementary file1 (XLSX 212 KB) [file 204_2022_3348_MOESM1_ESM.xlsx]

## Sheet: Info
Supplmentary material
for
Metabolic profiling as a powerful tool for the analysis of cellular alterations caused by 20 mycotoxins in HepG2 cells
Andrea Gerdemann1 (andrea.gerdemann@wwu.de), Matthias Behrens1, Melanie Esselen1, Hans-Ulrich Humpf1, * (humpf@wwu.de)
1Institute of Food Chemistry, University of Münster, Corrensstraße 45, 48149 Münster, Germany
Journal: Archives of Toxicology

## Sheet: Table S3
Compound Name	Adduct	Retention Time [min]	Retention Time Window [min]	Polarity	Scan Time (ms)	Q1 [m/z]	Q1 Resolution	Q3 [m/z]	Q3 Resolution	Collision Energy	Dwell Time (ms)	Quantifier	Reference
1,3-Bisphosphoglycerate	M-H	7.1	2	Negative	4.1	265	0.7	97	0.7	8	2.06186	0	-
1,3-Bisphosphoglycerate	M-H	7.1	2	Negative	4.1	265	0.7	78.97	0.7	16	2.06186	1	-
10-Formyltetrahydrofolate	M+H	7	2	Positive	4.1	474	0.7	456.06	0.7	-8	4.1	1	+
3-Phosphoglycerate	M-H	7	2	Negative	4.1	184.99	0.7	97.04	0.7	8	2.06186	1	+
3-Phosphoglycerate	M-H	7	2	Negative	4.1	184.99	0.7	79.04	0.7	16	2.06186	0	+
5-Hydroxtryptophan	M+H	4.4	2	Positive	5.9	221.1	0.7	134.1	0.7	-10	2.9	0	+
5-Hydroxtryptophan	M+H	4.4	2	Positive	5.9	221.1	0.7	162.1	0.7	-10	2.9	1	+
5-Hydroxyindol acetate	M-H	3.4	2	Negative	8.9	190	0.7	146.1	0.7	8	4.4	1	+
5-Hydroxyindol acetate	M-H	3.4	2	Negative	8.9	190	0.7	116	0.7	30	4.4	0	+
6-Phosphogluconate	M-H	7	2	Negative	4.1	275	0.7	97	0.7	8	2.06186	1	-
6-Phosphogluconate	M-H	7	2	Negative	4.1	275	0.7	79	0.7	24	2.06186	0	-
Acetylcholine	M+H	1.5	2	Positive	11.8	146.1	0.7	43.1	0.7	-20	5.9	0	+
Acetylcholine	M+H	1.5	2	Positive	11.8	146.1	0.7	87	0.7	-10	5.9	1	+
Acetyl-CoA	M+H	6.3	2	Positive	4.1	810.1	0.7	428	0.7	-20	2.06186	0	+
Acetyl-CoA	M+H	6.3	2	Positive	4.1	810.1	0.7	303	0.7	-20	2.06186	1	+
Acetylformylpterin	M-H	0.75	1	Negative	14.8	232	0.7	190	0.7	10	7.4	1	+
Acetylformylpterin	M-H	0.75	1	Negative	14.8	232	0.7	147	0.7	20	7.4	0	+
Adenine	M-H	1	2	Negative	13.3	134.04	0.7	92.04	0.7	8	6.7	1	-
Adenine	M-H	1	2	Negative	13.3	134.04	0.7	65.04	0.7	24	6.7	0	-
Adenosine	M+H	1.1	2	Positive	12.5	268.1	0.7	118.96	0.7	-40	6.3	0	-
Adenosine	M+H	1.1	2	Positive	12.5	268.1	0.7	135.96	0.7	-16	6.3	1	-
Adipic acid	M-H	5.87	2	Negative	4.1	145.05	0.7	83.04	0.7	8	2.06186	0	+
Adipic acid	M-H	5.87	2	Negative	4.1	145.05	0.7	101.1	0.7	8	2.06186	1	+
ADP	M+H	6.6	2	Positive	4.1	428.03	0.7	135.96	0.7	-24	2.06186	1	-
ADP	M+H	6.6	2	Positive	4.1	428.03	0.7	347.96	0.7	-8	2.06186	0	-
AMP	M+H	6.05	2	Positive	4.1	348.07	0.7	118.96	0.7	-32	2.06186	0	-
AMP	M+H	6.05	2	Positive	4.1	348.07	0.7	135.96	0.7	-8	2.06186	1	-
Arginine	M+H	7.2	2	Positive	4.1	175.12	0.7	70.03	0.7	-16	2.06186	1	+
Arginine	M+H	7.2	2	Positive	4.1	175.12	0.7	60.02	0.7	-8	2.06186	0	+
Argininosuccinate	M+H	6.9	2	Positive	4.1	291.13	0.7	69.96	0.7	-24	2.06186	1	-
Argininosuccinate	M+H	6.9	2	Positive	4.1	291.13	0.7	115.96	0.7	-16	2.06186	0	-
Asparagine	M+H	5.3	2	Positive	4.1	133.06	0.7	86.96	0.7	-8	2.06186	0	+
Asparagine	M+H	5.3	2	Positive	4.1	133.06	0.7	73.98	0.7	-8	2.06186	1	+
Aspartate	M+H	6	2	Positive	4.1	134.04	0.7	73.98	0.7	-8	4.1	1	+
Aspartate	M-H	6	2	Negative	4.1	132.03	0.7	88.08	0.7	8	4.1	0	+
ATP	M-H	6.85	2	Negative	4.1	505.99	0.7	159.04	0.7	16	2.06186	1	-
ATP	M-H	6.85	2	Negative	4.1	505.99	0.7	273.04	0.7	24	2.06186	0	-
Betaine	M+H	3.15	2	Positive	9.8	118	0.7	58.97	0.7	-16	4.9	0	+
Betaine	M+H	3.15	2	Positive	9.8	118	0.7	57.97	0.7	-16	4.9	1	+
Biopterin	M+H	2.1	2	Positive	10	238.1	0.7	194.1	0.7	-10	5	0	+
Biopterin	M+H	2.1	2	Positive	10	238.1	0.7	178.1	0.7	-10	5	1	+
Biotin	M-H	2.75	2	Negative	9.8	243.1	0.7	41.96	0.7	8	4.9	1	+
Biotin	M-H	2.75	2	Negative	9.8	243.1	0.7	199.97	0.7	16	4.9	0	+
cAMP	M+H	5.9	2	Positive	4.1	330.06	0.7	136	0.7	-16	2.06186	0	-
cAMP	M+H	5.9	2	Positive	4.1	330.06	0.7	311.96	0.7	-8	2.06186	1	-
cAMP	M-H	5.9	2	Negative	4.1	328.05	0.7	175.04	0.7	16	4.1	0	-
Carnitine	M+H	5	2	Positive	4.1	162.11	0.7	84.96	0.7	-16	2.06186	1	+
Carnitine	M+H	5	2	Positive	4.1	162.11	0.7	101.96	0.7	-8	2.06186	0	+
CDP	M+H	6.9	2	Positive	4.1	404.1	0.7	111.96	0.7	-8	4.1	1	-
CDP	M-H	6.9	2	Negative	4.1	402.1	0.7	158.97	0.7	16	4.1	0	-
Choline	M+H	2.3	2	Positive	9.8	104.1	0.7	45	0.7	-16	2.4	0	+
Choline	M+H	2.3	2	Positive	9.8	104.1	0.7	86.1	0.7	-8	2.4	0	+
Choline	M+H	2.3	2	Positive	9.8	104.1	0.7	74.1	0.7	-8	2.4	0	+
Choline	M+H	2.3	2	Positive	9.8	104.1	0.7	60.1	0.7	-8	2.4	1	+
Citrate	M-H	7	4	Negative	4.1	191.02	0.7	43	0.7	8	2.06186	0	+
Citrate	M-H	7	4	Negative	4.1	191.02	0.7	131	0.7	8	2.06186	1	+
Citrulline	M+H	5.65	2	Positive	4.1	176	0.7	116	0.7	-16	2.06186	0	+
Citrulline	M+H	5.65	2	Positive	4.1	133.1	0.7	69.96	0.7	-8	2.06186	0	+
Citrulline	M-H	5.65	2	Negative	4.1	174.01	0.7	131.1	0.7	8	4.1	1	+
CMP	M+H	6.5	2	Positive	4.1	324	0.7	112	0.7	-8	4.1	1	-
CMP	M-H	6.5	2	Negative	4.1	322	0.7	78.96	0.7	8	4.1	0	-
CoA	M+H	6.5	2	Positive	4.1	768	0.7	427.96	0.7	-24	2.06186	0	+
CoA	M+H	6.5	2	Positive	4.1	768	0.7	260.96	0.7	-16	2.06186	1	+
CoA	M-H	6.5	2	Negative	4.1	403.6	0.7	158.92	0.7	32	4.1	0	+
Creatine	M+H	4.9	2	Positive	4.1	132.1	0.7	44.07	0.7	-16	2.06186	0	+
Creatine	M+H	4.9	2	Positive	4.1	132.1	0.7	89.96	0.7	-8	2.06186	1	+
Creatinine	M+H	1.25	2	Positive	12.5	114	0.7	43.97	0.7	-16	6.3	1	+
Creatinine	M+H	1.25	2	Positive	12.5	114	0.7	71.96	0.7	-8	6.3	0	+
CTP	M-H	6.6	2	Negative	4.1	481	0.7	158.87	0.7	16	2.06186	1	-
CTP	M-H	6.6	2	Negative	4.1	481	0.7	256.88	0.7	24	2.06186	0	-
Cystine	M+H	6.75	4	Positive	4.1	241	0.7	74	0.7	-8	2.06186	0	+
Cystine	M+H	6.75	4	Positive	4.1	241	0.7	151.94	0.7	-8	2.06186	1	+
Cytidine	M+H	2.32	2	Positive	9.8	244	0.7	94.99	0.7	-32	4.9	0	-
Cytidine	M+H	2.32	2	Positive	9.8	244	0.7	111.96	0.7	-8	4.9	1	-
Cytosine	M+H	1.7	2	Positive	10.8	112	0.7	94.96	0.7	-8	10.8	1	-
Dihydrobiopterin	M+H	2.75	2	Positive	9.8	240.1	0.7	196.1	0.7	-10	4.9	0	+
Dihydrobiopterin	M+H	2.75	2	Positive	9.8	240.1	0.7	165	0.7	-10	4.9	1	+
Dihydrofolate	M+H	6.7	2	Positive	4.1	444	0.7	120	0.7	-20	2.06186	0	+
Dihydrofolate	M+H	6.7	2	Positive	4.1	444	0.7	178	0.7	-10	2.06186	1	+
Dihydroxyphenylalanine	M+H	4.6	2	Positive	4.7	198	0.7	135	0.7	-10	2.4	0	+
Dihydroxyphenylalanine	M+H	4.6	2	Positive	4.7	198	0.7	152	0.7	-10	2.4	1	+
Dihydroxyphenylalanine	M-H	4.6	2	Negative	4.7	196	0.7	151.96	0.7	8	2.4	0	+
Dihydroxyphenylalanine	M-H	4.6	2	Negative	4.7	196	0.7	177.96	0.7	8	2.4	1	+
Dopamine	M+H	5.2	2	Positive	4.1	154	0.7	91	0.7	-20	2.06186	1	+
Dopamine	M+H	5.2	2	Positive	4.1	154	0.7	119	0.7	-10	2.06186	0	+
Epinephrine	M+H	3.5	2	Positive	8.9	184.1	0.7	135	0.7	-16	3	0	+
Epinephrine	M+H	3.5	2	Positive	8.9	184.1	0.7	147.96	0.7	-16	3	0	+
Epinephrine	M+H	3.5	2	Positive	8.9	184.1	0.7	165.96	0.7	-8	3	1	+
Erythrose 4-phosphate	M+H	6.55	3	Positive	4.1	201	0.7	102.96	0.7	-8	4.1	0	-
Erythrose 4-phosphate	M-H	6.55	3	Negative	4.1	199	0.7	97	0.7	8	2.06186	0	-
Erythrose 4-phosphate	M-H	6.55	3	Negative	4.1	199	0.7	78.94	0.7	8	2.06186	1	-
FAD	M+H	5.5	2	Positive	4.1	786.16	0.7	135.96	0.7	-24	2.06186	0	-
FAD	M+H	5.5	2	Positive	4.1	786.16	0.7	347.96	0.7	-8	2.06186	1	-
FADH	M+H	4.6	4	Positive	4.1	788	0.7	136	0.7	-24	2.06186	0	-
FADH	M+H	4.6	4	Positive	4.1	788	0.7	348	0.7	-8	2.06186	1	-
FADH	M-H	4.6	4	Negative	4.1	786	0.7	519.04	0.7	72	2.06186	0	-
FADH	M-H	4.6	4	Negative	4.1	786	0.7	408.04	0.7	72	2.06186	1	-
FMNH2	M+H	5	6	Positive	4.1	459	0.7	136	0.7	-24	2.06186	1	-
FMNH2	M+H	5	6	Positive	4.1	459	0.7	441.06	0.7	-8	2.06186	0	-
Folate	M+H	6.6	2	Positive	4.1	442	0.7	175.99	0.7	-32	2.06186	0	+
Folate	M+H	6.6	2	Positive	4.1	442	0.7	295.06	0.7	-8	2.06186	1	+
Folinic acid	M+H	6.47	2	Positive	4.1	474.2	0.7	166.1	0.7	-40	2.06186	0	+
Folinic acid	M+H	6.47	2	Positive	4.1	474.2	0.7	327.1	0.7	-10	2.06186	1	+
Formylpterin	M-H	2	4	Negative	9.8	190	0.7	119	0.7	10	4.9	0	+
Formylpterin	M-H	2	4	Negative	9.8	190	0.7	147	0.7	10	4.9	1	+
Fructose 1,6-bisphosphate	M-H	7.56	2	Negative	4.3	338.99	0.7	97.04	0.7	8	2.2	1	+
Fructose 1,6-bisphosphate	M-H	7.56	2	Negative	4.3	338.99	0.7	79.04	0.7	40	2.2	0	+
Fructose 6-phosphate	M+H	6.45	2	Positive	4.1	261	0.7	109	0.7	-16	4.1	1	+
Fructose 6-phosphate	M-H	6.45	2	Negative	4.1	259	0.7	97	0.7	16	2.06186	0	+
Fructose 6-phosphate	M-H	6.45	2	Negative	4.1	259	0.7	79.04	0.7	24	2.06186	0	+
Fumarate	M-H	6.37	2	Negative	4.1	115	0.7	115	0.7	8	2.06186	0	+
Fumarate	M-H	6.37	2	Negative	4.1	115	0.7	71.04	0.7	8	2.06186	1	+
GDP	M-H	6.9	2	Negative	4.1	442.02	0.7	344.04	0.7	8	2.06186	0	-
GDP	M-H	6.9	2	Negative	4.1	442.02	0.7	159.04	0.7	16	2.06186	1	-
Gluconate	M-H	5.3	2	Negative	4.1	195	0.7	88.96	0.7	8	2.06186	0	+
Gluconate	M-H	5.3	2	Negative	4.1	195	0.7	58.96	0.7	8	2.06186	1	+
Glucosamine	M+H	5	2	Positive	4.1	180	0.7	144.96	0.7	-8	2.06186	0	+
Glucosamine	M+H	5	2	Positive	4.1	180	0.7	161.96	0.7	-8	2.06186	1	+
Glucose	M-H	3.3	2	Negative	8.9	179.06	0.7	113.04	0.7	8	4.4	0	+
Glucose	M-H	3.3	2	Negative	8.9	179.06	0.7	118.94	0.7	8	4.4	1	+
Glucose 1-phosphate	M+H	6.5	2	Positive	4.1	261	0.7	98.9	0.7	-16	4.1	1	+
Glucose 1-phosphate	M-H	6.5	2	Negative	4.1	259	0.7	79.04	0.7	24	4.1	0	+
Glucose 6-phosphate	M+H	6.7	2	Positive	4.1	261	0.7	242.96	0.7	-8	4.1	1	+
Glucose 6-phosphate	M-H	6.7	2	Negative	4.1	259	0.7	97	0.7	16	2.06186	0	+
Glucose 6-phosphate	M-H	6.7	2	Negative	4.1	259	0.7	79.04	0.7	24	2.06186	0	+
Glucuronate	M-H	5.3	2	Negative	4.1	193	0.7	72.96	0.7	8	2.06186	0	+
Glucuronate	M-H	5.3	2	Negative	4.1	193	0.7	102.96	0.7	8	2.06186	1	+
Glutamate	M+H	6	2	Positive	4.1	148.06	0.7	102.02	0.7	-8	2.06186	0	+
Glutamate	M+H	6	2	Positive	4.1	148.06	0.7	84	0.7	-8	2.06186	1	+
Glutamine	M+H	5.2	2	Positive	4.1	147.07	0.7	130.01	0.7	-8	2.06186	0	+
Glutamine	M+H	5.2	2	Positive	4.1	147.07	0.7	84	0.7	-8	2.06186	1	+
Triose phosphate	M-H	6.53	2	Negative	4.1	168.99	0.7	97.04	0.7	8	2.06186	0	-
Triose phosphate	M-H	6.53	2	Negative	4.1	168.99	0.7	79.04	0.7	24	2.06186	1	-
Glycerol 3-phosphate	M-H	6.27	2	Negative	4.1	171	0.7	97	0.7	8	2.06186	0	-
Glycerol 3-phosphate	M-H	6.27	2	Negative	4.1	171	0.7	79	0.7	8	2.06186	1	-
GMP	M+H	6.55	2	Positive	4.1	364.07	0.7	151.96	0.7	-8	4.1	1	-
GMP	M-H	6.55	2	Negative	4.1	362.05	0.7	211.04	0.7	8	4.1	1	-
GSH	M-H	5.95	2	Negative	4.1	306.08	0.7	128.04	0.7	8	2.06186	0	+
GSH	M-H	5.95	2	Negative	4.1	306.08	0.7	143.04	0.7	8	2.06186	1	+
GSSG	M+H	7.2	2	Positive	4.1	613.15	0.7	230.96	0.7	-24	2.06186	1	+
GSSG	M+H	7.2	2	Positive	4.1	613.15	0.7	483.96	0.7	-8	2.06186	0	+
Guanine	M+H	2	2	Positive	10.8	152	0.7	106.96	0.7	-8	5.4	0	-
Guanine	M+H	2	2	Positive	10.8	152	0.7	134.96	0.7	-8	5.4	1	-
Guanosine	M-H	2.62	2	Negative	9.8	282	0.7	150.16	0.7	8	4.9	1	-
Guanosine	M-H	2.62	2	Negative	9.8	282	0.7	108.09	0.7	32	4.9	0	-
Hexosephosphate 2	M-H	6.4	2	Negative	4.1	259	0.7	59	0.7	16	2.06186	0	-
Hexosephosphate 2	M-H	6.4	2	Negative	4.1	259	0.7	79.04	0.7	24	2.06186	1	-
Hexosephosphate 3	M+H	6	2	Positive	4.1	261	0.7	98.9	0.7	-16	4.1	1	-
Hexosephosphate 3	M-H	6	2	Negative	4.1	259	0.7	58.97	0.7	16	2.06186	0	-
Hexosephosphate 3	M-H	6	2	Negative	4.1	259	0.7	79.04	0.7	24	2.06186	0	-
Histidine	M+H	5.8	2	Positive	4.1	156.07	0.7	83.02	0.7	-16	2.06186	0	+
Histidine	M+H	5.8	2	Positive	4.1	156.07	0.7	110.03	0.7	-8	2.06186	1	+
Hypoxanthine	M+H	1.05	2	Positive	12.5	137.05	0.7	55.16	0.7	-16	6.3	0	+
Hypoxanthine	M+H	1.05	2	Positive	12.5	137.04	0.7	118.99	0.7	-16	6.3	1	+
IDP	M+H	6.55	2	Positive	4.1	429	0.7	136.98	0.7	-24	4.1	1	-
IDP	M-H	6.55	2	Negative	4.1	427	0.7	158.97	0.7	16	4.1	0	-
IMP	M+H	5.75	2	Positive	4.1	349	0.7	98.97	0.7	-16	1.4	1	-
IMP	M+H	5.75	2	Positive	4.1	349	0.7	330.96	0.7	-8	1.4	0	-
IMP	M+H	5.75	2	Positive	4.1	349	0.7	137	0.7	-8	1.4	0	-
Inosine	M+H	1.5	2	Positive	11.8	269.1	0.7	119.01	0.7	-48	8.2	0	-
Inosine	M+H	1.5	2	Positive	11.8	269.1	0.7	136.96	0.7	-8	3.5	1	-
Isocitrate	M-H	7.2	2	Negative	4.1	191.02	0.7	117	0.7	8	2.06186	0	+
Isocitrate	M-H	7.2	2	Negative	4.1	191.02	0.7	73	0.7	8	2.06186	1	+
Isoleucine	M+H	3.15	2	Positive	9.8	132.1	0.7	44.01	0.7	-16	6.8	0	+
Isoleucine	M+H	3.15	2	Positive	9.8	132.1	0.7	86.06	0.7	-8	2.9	1	+
ITP	M+H	6.8	2	Positive	4.1	509	0.7	136.96	0.7	-8	4.1	1	-
ITP	M-H	6.8	2	Negative	4.1	507	0.7	158.97	0.7	16	2.06186	0	-
ITP	M-H	6.8	2	Negative	4.1	507	0.7	135	0.7	40	2.06186	0
Lactate	M-H	2.85	2	Negative	9.8	89	0.7	70.96	0.7	8	4.9	0	+
Lactate	M-H	2.85	2	Negative	9.8	89	0.7	44.96	0.7	8	4.9	1	+
Leucine	M+H	3.35	2	Positive	8.9	132.1	0.7	44.01	0.7	-16	6.2	0	+
Leucine	M+H	3.35	2	Positive	8.9	132.1	0.7	86.06	0.7	-8	2.7	1	+
Levomefolate	M+H	6.5	4	Positive	4.1	460.2	0.7	180.1	0.7	-30	2.06186	0	+
Levomefolate	M+H	6.5	4	Positive	4.1	460.2	0.7	313.1	0.7	-10	2.06186	1	+
Lysine	M+H	7.5	2	Positive	4.3	147.11	0.7	130.05	0.7	-8	2.1	0	+
Lysine	M+H	7.5	2	Positive	4.3	147.11	0.7	84.04	0.7	-8	2.1	1	+
Malate	M-H	6.27	2	Negative	4.1	133.02	0.7	115.04	0.7	8	2.06186	0	+
Malate	M-H	6.27	2	Negative	4.1	133.02	0.7	71.04	0.7	8	2.06186	1	+
Malonyl-CoA	M-H	6.85	2	Negative	4.1	852	0.7	808.04	0.7	52	2.06186	0	+
Malonyl-CoA	M-H	6.85	2	Negative	4.1	852	0.7	408.04	0.7	72	2.06186	1	+
Melatonine	M+H	3	2	Positive	9.8	233.1	0.7	173.96	0.7	-8	9.8	1	+
Methenyltetrahydrofolate	M+H	4.1	2	Positive	6.3	456	0.7	296.96	0.7	-8	6.3	1	-
Methenyltetrahydrofolate	M-H	4.1	2	Negative	6.3	454	0.7	145.99	0.7	32	6.3	0	-
Methionine	M+H	3.7	2	Positive	8.9	150.05	0.7	132.99	0.7	-8	4.4	0	+
Methionine	M+H	3.7	2	Positive	8.9	150.05	0.7	104.02	0.7	-8	4.4	1	+
Methylentetrahydrofolate	M-H	4	8	Negative	4.1	456	0.7	190	0.7	32	2.06186	0	-
Methylentetrahydrofolate	M-H	4	8	Negative	4.1	456	0.7	58.99	0.7	32	2.06186	1	-
Methyltetrahydrofolate	M+H	6.5	2	Positive	4.1	460.2	0.7	180.1	0.7	-30	2.06186	0	+
Methyltetrahydrofolate	M+H	6.5	2	Positive	4.1	460.2	0.7	313.1	0.7	-10	2.06186	1	+
myo-Inositol	M-H	4.78	2	Negative	4.4	179.06	0.7	113.04	0.7	8	1.5	0	+
myo-Inositol	M-H	4.78	2	Negative	4.4	179.06	0.7	118.94	0.7	8	1.5	0	+
myo-Inositol	M-H	4.78	2	Negative	4.4	179.06	0.7	161.14	0.7	8	1.5	1	+
N-Acetylalanine	M+H	5	2	Positive	4.1	132	0.7	43.97	0.7	-16	4.1	1	-
N-Acetylalanine	M-H	5	2	Negative	4.1	130.05	0.7	87.96	0.7	8	4.1	1	-
N-Acetylaspartate	M-H	6.1	2	Negative	4.1	174	0.7	57.96	0.7	8	2.06186	0	-
N-Acetylaspartate	M-H	6.1	2	Negative	4.1	174	0.7	87.96	0.7	8	2.06186	1	-
N-Acetylglucosamine	M-H	4	6	Negative	4.1	220.1	0.7	142	0.7	8	1	0	+
N-Acetylglucosamine	M-H	4	6	Negative	4.1	220.1	0.7	119	0.7	8	1	0	+
N-Acetylglucosamine	M-H	4	6	Negative	4.1	220.1	0.7	99.96	0.7	8	1	1	+
N-Acetylglucosamine	M-H	4	6	Negative	4.1	220.1	0.7	88.97	0.7	16	1	0	+
N-Acetylglutamate	M-H	6.15	2	Negative	4.1	188.05	0.7	99.96	0.7	8	2.06186	0	+
N-Acetylglutamate	M-H	6.15	2	Negative	4.1	188.05	0.7	127.96	0.7	8	2.06186	1	+
N-Acetylmethionine	M-H	1.76	2	Negative	10.8	190	0.7	147.96	0.7	8	5.4	1	-
N-Acetylmethionine	M-H	1.76	2	Negative	10.8	190	0.7	46.97	0.7	16	5.4	0	-
N-Acetylserotonine	M+H	0.6	1	Positive	14.8	219.1	0.7	202.1	0.7	-10	7.4	0	+
N-Acetylserotonine	M+H	0.6	1	Positive	14.8	219.1	0.7	160.1	0.7	-10	7.4	1	+
NAD+	M+H	6.1	2	Positive	4.1	664.12	0.7	231.96	0.7	-16	2.06186	0	+
NAD+	M+H	6.1	2	Positive	4.1	664.12	0.7	427.96	0.7	-16	2.06186	1	+
NADH	M+H	6	2	Positive	4.1	666.1	0.7	302	0.7	-24	1.4	0	+
NADH	M+H	6	2	Positive	4.1	666.1	0.7	514	0.7	-16	1.4	0	+
NADH	M+H	6	2	Positive	4.1	666.1	0.7	649.1	0.7	-8	1.4	1	+
NADP+	M+H	7.2	2	Positive	4.1	744.08	0.7	135.96	0.7	-40	2.06186	1	+
NADP+	M+H	7.2	2	Positive	4.1	744.08	0.7	507.96	0.7	-24	2.06186	0	+
NADPH	M-H	7.25	2	Negative	10	744	0.7	134	0.7	40	1	1	+
NADPH	M-H	7.25	2	Negative	10	744	0.7	78	0.7	40	1	0	+
NADPH	M-H	7.25	2	Negative	10	744	0.7	159.04	0.7	40	1	0	+
NADPH	M-H	7.25	2	Negative	10	744	0.7	134	0.7	50	1	0	+
NADPH	M-H	7.25	2	Negative	10	744	0.7	78	0.7	50	1	0	+
NADPH	M-H	7.25	2	Negative	10	744	0.7	159.04	0.7	50	1	0	+
NADPH	M-H	7.25	2	Negative	10	744	0.7	134	0.7	60	1	0	+
NADPH	M-H	7.25	2	Negative	10	744	0.7	78	0.7	60	1	0	+
NADPH	M-H	7.25	2	Negative	10	744	0.7	134	0.7	70	1	0	+
NADPH	M-H	7.25	2	Negative	10	744	0.7	78	0.7	70	1	0	+
Niacinamide	M+H	0.6	1	Positive	14.8	123	0.7	79.97	0.7	-16	4.4	1	+
Niacinamide	M+H	0.6	1	Positive	14.8	123	0.7	95.96	0.7	-8	10.4	0	+
Nicotinic acid mono nucleotide	M-H	5.9	2	Negative	4.1	334.03	0.7	97.04	0.7	24	2.06186	0	-
Nicotinic acid mono nucleotide	M-H	5.9	2	Negative	4.1	334.03	0.7	79.04	0.7	24	2.06186	1	-
Noradrenaline	M+H	4.15	2	Positive	6.3	170.1	0.7	107	0.7	-10	3.2	1	+
Noradrenaline	M+H	4.15	2	Positive	6.3	170	0.7	134.96	0.7	-8	3.2	0	+
Norvaline	M+H	3.85	2	Positive	8.7	118	0.7	43	0.7	-40	8.7	1	-
Ornithine	M+H	7.5	2	Positive	4.3	133.1	0.7	115.96	0.7	-8	2.1	0	+
Ornithine	M+H	7.5	2	Positive	4.3	133.1	0.7	69.96	0.7	-8	2.1	1	+
Orotic acid	M+H	3.9	5	Positive	4.1	157	0.7	67.99	0.7	-32	2.06186	0	-
Orotic acid	M+H	3.9	5	Positive	4.1	157	0.7	110.96	0.7	-8	2.06186	1	-
Orotic acid	M-H	3.9	5	Negative	4.1	155	0.7	137.96	0.7	8	2.06186	1	-
Orotic acid	M-H	3.9	5	Negative	4.1	155	0.7	67.98	0.7	24	2.06186	0	-
Orotidine	M-H	3.5	4	Negative	4.9	287	0.7	111.97	0.7	16	2.5	0	-
Orotidine	M-H	3.5	4	Negative	4.9	287	0.7	41.99	0.7	32	2.5	1	-
Oxoglutarate	M-H	6	2	Negative	4.1	145.01	0.7	57.04	0.7	8	2.9	0	-
Oxoglutarate	M-H	6	2	Negative	4.1	145.01	0.7	101.04	0.7	8	1.2	1	-
Pantothenate	M-H	3.75	2	Negative	8.9	218.1	0.7	146.44	0.7	8	4.4	0	+
Pantothenate	M-H	3.75	2	Negative	8.9	218.1	0.7	88.24	0.7	8	4.4	1	+
Phenylalanine	M+H	3	2	Positive	9.8	166.09	0.7	118.02	0.7	-16	6.8	0	+
Phenylalanine	M+H	3	2	Positive	9.8	166.09	0.7	103.01	0.7	-16	2.9	1	+
Phenylglycine	M+H	3.65	2	Positive	8.9	152.07	0.7	106.96	0.7	-8	4.4	0	+
Phenylglycine	M+H	3.65	2	Positive	8.9	152.07	0.7	134.96	0.7	-8	4.4	1	+
Phosphocreatine	M+H	6.5	2	Positive	4.1	212	0.7	114.96	0.7	-8	2.9	0	+
Phosphocreatine	M+H	6.5	2	Positive	4.1	212	0.7	89.96	0.7	-8	1.2	1	+
Phosphoenolpyruvate	M-H	7.1	4	Negative	4.1	166.98	0.7	97	0.7	8	2.06186	0	+
Phosphoenolpyruvate	M-H	7.1	4	Negative	4.1	166.98	0.7	78.9	0.7	8	2.06186	1	+
Proline	M+H	4.05	2	Positive	6.5	116	0.7	42.96	0.7	-24	4.6	0	+
Proline	M+H	4.05	2	Positive	6.5	116	0.7	70.03	0.7	-8	2	1	+
Pyrdoxaminephosphate	M-H	5.8	3	Negative	4.1	247	0.7	96.96	0.7	8	2.06186	1	-
Pyrdoxaminephosphate	M-H	5.8	3	Negative	4.1	247	0.7	78.98	0.7	24	2.06186	0	-
Pyridoxalphosphate	M-H	5.8	2	Negative	4.1	246	0.7	96.96	0.7	8	2.06186	1	-
Pyridoxalphosphate	M-H	5.8	2	Negative	4.1	246	0.7	78.98	0.7	24	2.06186	0	-
Pyridoxamine	M+H	4	2	Positive	7.8	169	0.7	133.97	0.7	-16	3.9	0	-
Pyridoxamine	M+H	4	2	Positive	7.8	169	0.7	151.96	0.7	-8	3.9	1	-
Pyridoxine	M+H	0.9	1.8	Positive	13.3	170.08	0.7	152.06	0.7	-8	13.3	1	-
Pyridoxine	M-H	0.9	1.8	Negative	13.3	168.07	0.7	137.74	0.7	8	13.3	1	-
Pyridoxinephosphate	M+H	6.25	2	Positive	4.1	250	0.7	133.97	0.7	-16	2.06186	1	-
Pyridoxinephosphate	M+H	6.25	2	Positive	4.1	250	0.7	151.96	0.7	-8	2.06186	0	-
Pyruvate	M-H	1.25	2	Negative	12.5	86.9	0.7	43.24	0.7	8	4.2	1	+
Pyruvate	M-H	1.25	2	Negative	12.5	86.9	0.7	41.04	0.7	16	4.2	0	+
Pyruvate	M-H	1.25	2	Negative	12.5	86.9	0.7	86.24	0.7	16	4.2	0	+
Pentose phosphate	M-H	6.3	3	Negative	4.1	229	0.7	79	0.7	8	1.4	0	-
Pentose phosphate	M-H	6.3	3	Negative	4.1	229	0.7	138.96	0.7	8	1.4	0	-
Pentose phosphate	M-H	6.3	3	Negative	4.1	229	0.7	97	0.7	8	1.4	1	-
Sedoheptulose 7-phosphate	M-H	6.6	2	Negative	4.1	289	0.7	96.96	0.7	8	2.06186	1	-
Sedoheptulose 7-phosphate	M-H	6.6	2	Negative	4.1	289	0.7	78.98	0.7	24	2.06186	0	-
Serine	M+H	5.2	2	Positive	4.1	106.05	0.7	88	0.7	-8	2.06186	0	+
Serine	M+H	5.2	2	Positive	4.1	106.05	0.7	60	0.7	-8	2.06186	1	+
Serotonine	M+H	3.5	2	Positive	8.9	177	0.7	131.96	0.7	-8	4.4	0	+
Serotonine	M+H	3.5	2	Positive	8.9	177	0.7	160	0.7	-8	4.4	1	+
Sphinganine	M+H	0.6	1	Positive	14.8	302.3	0.7	60.04	0.7	-8	7.4	0	+
Sphinganine	M+H	0.6	1	Positive	14.8	302.3	0.7	284.26	0.7	-8	7.4	1	+
Sphingosine	M+H	0.6	1	Positive	14.8	300.3	0.7	252.26	0.7	-8	7.4	0	+
Sphingosine	M+H	0.6	1	Positive	14.8	300.3	0.7	282.26	0.7	-8	7.4	1	+
Succinate	M-H	6.2	2	Negative	4.1	117.02	0.7	99.04	0.7	8	2.06186	0	+
Succinate	M-H	6.2	2	Negative	4.1	117.02	0.7	73.04	0.7	8	2.06186	1	+
Succinyl-CoA	M+H	6.9	2	Positive	4.1	868.13	0.7	175.96	0.7	-48	1.4	0	-
Succinyl-CoA	M+H	6.9	2	Positive	4.1	868.13	0.7	135.96	0.7	-32	1.4	0	-
Succinyl-CoA	M+H	6.9	2	Positive	4.1	868.13	0.7	360.96	0.7	-32	1.4	1	-
Tetrahydrobiopterin	M+H	2.7	2	Positive	9.8	242	0.7	198	0.7	-10	4.9	0	+
Tetrahydrobiopterin	M+H	2.7	2	Positive	9.8	242	0.7	166.1	0.7	-10	4.9	1	+
Tetrahydrofolate	M+H	1	1.5	Positive	13.3	446	0.7	299.09	0.7	-32	13.3	1	+
Threonine	M+H	4.85	2	Positive	4.3	120.06	0.7	73.96	0.7	-8	2.2	0	+
Threonine	M+H	4.85	2	Positive	4.3	120.06	0.7	56.16	0.7	-8	2.2	1	+
Thymidine	M-H	2	3	Negative	9.8	241	0.7	222.96	0.7	8	4.9	0	-
Thymidine	M-H	2	3	Negative	9.8	241	0.7	150.99	0.7	32	4.9	1	-
Thymidinemonophosphate	M-H	6	4	Negative	4.1	321	0.7	96.97	0.7	16	4.1	1	-
Thymine	M+H	2	2	Positive	10.8	127	0.7	83.96	0.7	-8	10.8	1	-
Tryptophan	M+H	3.6	2	Positive	8.9	205.09	0.7	118.03	0.7	-16	4.4	0	+
Tryptophan	M+H	3.6	2	Positive	8.9	205.09	0.7	146.02	0.7	-8	4.4	1	+
Tyrosine	M+H	4.2	2	Positive	6.3	182.08	0.7	119.06	0.7	-16	3.2	0	+
Tyrosine	M+H	4.2	2	Positive	6.3	182.08	0.7	135.96	0.7	-8	3.2	1	+
UDP	M-H	6.5	2	Negative	4.1	403	0.7	384.96	0.7	8	2.06186	0	-
UDP	M-H	6.5	2	Negative	4.1	403	0.7	110.96	0.7	8	2.06186	1	-
UDP glucose	M-H	5.9	2	Negative	4.1	565.05	0.7	323.04	0.7	16	2.06186	1
UDP glucose	M-H	5.9	2	Negative	4.1	565.05	0.7	97.04	0.7	24	2.06186	0
UDPGA	M-H	6.47	2	Negative	4.1	579	0.7	401.98	0.7	24	2.06186	0	+
UDPGA	M-H	6.47	2	Negative	4.1	579	0.7	110.98	0.7	24	2.06186	1	+
UMP	M-H	6.05	2	Negative	4.1	323	0.7	110.97	0.7	16	2.06186	0	-
UMP	M-H	6.05	2	Negative	4.1	323	0.7	79	0.7	40	2.06186	1	-
Urea	M+H	3	2	Positive	9.8	121.07	0.7	77.96	0.7	-24	4.9	1	+
Urea	M+H	3	2	Positive	9.8	121.07	0.7	102.96	0.7	-16	4.9	0	+
Uric acid	M+H	3	6	Positive	4.1	169.04	0.7	124.1	0.7	-8	2.06186	0	+
Uric acid	M+H	3	6	Positive	4.1	169.04	0.7	151.96	0.7	-8	2.1	1	+
Uridine	M-H	1.1	1	Negative	14.8	243	0.7	151.96	0.7	8	7.4	0	-
Uridine	M-H	1.1	1	Negative	14.8	243	0.7	199.96	0.7	8	7.4	1	-
Valine	M+H	4	2	Positive	7.8	118.09	0.7	71.96	0.7	-72	5.5	0	+
Valine	M+H	4	2	Positive	7.8	118.1	0.7	55.16	0.7	-16	2.4	1	+
Xanthine	M-H	1.29	2	Negative	12.5	151.03	0.7	108.04	0.7	8	12.5	1	+
γ-Aminobutyrate	M+H	5.5	2	Positive	4.1	104.1	0.7	87	0.7	-10	2.06186	0	+
γ-Aminobutyrate	M+H	5.5	2	Positive	4.1	104.1	0.7	69	0.7	-10	2.06186	1	+

## Sheet: Table S4
				fold change																																								standard deviation
fold changes			Adduct	ALT	ALT	AOH	AOH	ATX I	ATX I	AUR	AUR	CIT	CIT	DON	DON	ECR	GTX	GTX	OTA	OTA	PAT	PAT	Pen A	Pen A	Sec A	Sec A	T2	T2	TeA	TeA	ZEN	ZEN	AcDialAc	AcDialAc	FB1	FB1	MON	MON	Sat G	Sat G	AfB1	AfB1		ACN	ALT	ALT	AOH	AOH	ATX I
				1 µM	10 µM	1 µM	10 µM	1 µM	10 µM	50 µM	100 µM	20 µM	40 µM	100 nM	200 nM	50 µM	100 nM	200 nM	200 nM	400 nM	1 µM	2 µM	10 µM	25 µM	5 µM	10 µM	20 nM	40 nM	10 µM	100 µM	25 µM	50 µM	100 nM	200 nM	10 µM	100 µM	5 µM	50 µM	2 nM	4 nM	10 µM	20 µM		0.01	1 µM	10 µM	1 µM	10 µM	1 µM
2		1.3-Bisphosphoglycerate	M-H	-0.0344694	-0.00233758	-0.114457	-0.126262	0.0106105	0.0656033	-0.0157159	0.0318224	-0.125561	-0.0573023	-0.0897492	0.0254484	-0.00810322	-0.153625	-0.193391	-0.250176	-0.221447	-0.0606233	0.193209	0.122503	0.191324	0.00789111	-0.00224862	-0.175287	-0.395255	-0.0385799	-0.0434174	-0.086434	0.113589	-0.15345	-0.0421318	-0.235861	-0.050914	-0.0484365	-0.0280573	-0.277517	-0.0815013	0.441525	-0.321506		0.0785856	-0.00410942	-0.000496489	-0.0277782	-0.0272673	0.00182186
1.8		3-Phosphoglycerate	M-H	0.0885958	0.0702483	-0.20384	-0.106478	0.0507857	0.237607	0.0809082	0.138371	-0.0906492	-0.284241	-0.0516747	0.171596	-0.179732	-0.0559037	-0.304157	-0.811895	-1.36303	0.189258	0.0609423	0.141731	0.671247	-0.0333601	0.0481598	-1.9355	-1.28278	-0.0259027	0.0258324	-0.416867	-0.166587	-0.105854	-0.117274	-0.301037	-0.0977036	0.0188264	-0.0325901	-0.38819	-0.449805	0.357607	-0.410179		0.103436	0.0169171	0.0195558	-0.0223109	-0.0170175	0.0052377
1.6		6-Phosphogluconate	M-H	-0.0155906	0.0749609	0.0730929	-0.157973	0.143477	0.197427	0.0962213	0.226895	0.0167425	-0.229544	-0.310516	-0.30391	0.12752	0.0137341	0.142242	-0.272171	-0.600818	-0.285336	-0.186407	0.111509	0.533086	-0.0593791	-0.174922	-0.533765	-0.637532	-0.163133	-0.0961298	-0.21526	-0.16862	-0.303756	-0.272208	-0.249694	-0.369398	-0.280636	-0.14804	-0.373937	-0.422794	0.126673	-0.82001		0.0546511	-0.00438381	0.0208851	0.0275637	-0.0346161	0.0527349
1.4		Acetylcholine	M+H	5.2482	8.63738	0.0783944	0.494707	2.83745	3.21671	0.763708	0.72298	0.691558	1.32759	0.0400982	0.185565	0.742787	1.45141	1.08241	0.578041	0.656307	0.422707	1.737	0.780738	1.05763	-0.0873942	0.0703637	1.00178	1.06469	0.733479	1.17566	1.04	0.657232	0.149986	0.190289	-0.0161086	-0.0842175	-0.0766889	-0.367205	0.0472181	0.281242	0.347526	0.0397739		0.105635	0.0102303	0.0016957	-0.006793	-0.0225209	0.0175378
1.2		Acetyl-CoA	M+H	0.0852248	0.182656	-0.0894007	0.215076	0.147255	-0.00560721	-0.403948	-0.0978834	-0.0692487	-0.796084	-0.281384	-0.553359	-0.218971	-0.0131055	0.104637	0.257605	0.21686	0.393551	0.0221746	-0.739518	-0.888355	0.0523172	0.168696	-0.331259	0.216649	0.0673813	-0.319414	0.565375	0.874094	-0.831384	-0.51257	-0.173415	-0.343103	-0.241771	-0.300033	-0.65595	-0.588463	0.74253	1.59516		0.196369	0.0190603	0.0376451	0.0525227	-0.0647142	0.0281328
1		Adenine	M-H	-0.0800807	-0.190427	0.481361	0.380402	0.29045	0.0201319	0.194461	-0.0174697	0.307439	0.378452	0.589075	0.563519	-0.204937	-0.0409425	-0.127304	0.780975	0.372615	0.536206	0.179798	-0.148512	-0.285401	-0.0473857	-0.36988	0.41911	0.120681	0.165774	-0.218583	-0.228312	-0.840165	-0.250392	-0.487546	-0.138706	-0.334833	-0.183624	-0.158866	-0.236308	-0.388794	-0.0744076	-0.57065		0.0892137	-0.00241982	-0.00356818	-0.0082344	-0.0144183	0.0139959
0.8		Adenosine	M+H	-0.179541	-0.46924	0.496163	0.47793	0.252247	-0.0460608	0.275099	-0.374752	0.131112	0.426412	0.591386	0.649413	-0.313041	-0.078085	-0.259927	0.644411	-0.0633962	0.591511	0.000630601	-0.519841	-0.798796	0.042121	-0.653468	0.589489	0.444894	0.284325	-0.278545	-0.208718	-0.800046	-0.203334	-0.565898	-0.19458	-0.640745	-0.162369	-0.317119	-0.0769066	-0.189684	0.251129	-0.103308		0.230849	0.0157526	0.0345858	-0.0317124	0.145019	0.0505898
0.6		ADP	M+H	0.0496338	0.0166765	-0.0342502	-0.0990986	0.18561	0.103296	0.0900974	0.0643812	0.0765952	-0.12221	0.10056	0.0495752	-0.210523	0.0952411	0.220774	-0.0081331	-0.0673048	0.072655	0.143192	-0.243555	-0.256924	-0.0189358	-0.116436	-0.156578	-0.141842	0.058977	-0.0224956	-0.0146121	-0.0365687	-0.0705458	-0.128967	0.029222	-0.0644579	0.00915296	0.00191565	-0.137396	-0.106997	-0.18348	-0.61766		0.432818	7.00933	13.4924	0.0167607	0.162379	3.49333
0.4		AMP	M+H	0.0709394	0.132639	0.163648	-0.1585	0.126092	-0.106605	0.284365	0.158465	0.335941	-0.140492	0.0278067	-0.187061	-0.662067	0.280023	0.565538	-0.0061177	-0.0282645	0.384461	0.325231	-0.299342	-0.279026	-0.172618	-0.326542	-0.474651	-0.386792	-0.0885446	-0.206754	-0.137544	-0.0989913	0.147371	-0.0327043	0.309253	0.116928	0.142381	0.425867	-0.0874237	-0.107534	-0.0199062	-0.00703142		0.053635	-0.0202265	-0.0446748	0.26242	0.156124	0.0496637
0.2		Arginine	M+H	-0.0954732	-0.168131	-0.0119058	0.128975	-0.0434216	0.0614777	0.115096	0.0739911	0.138564	0.209427	0.123383	0.108486	0.237439	-0.0669073	-0.301276	0.00380454	0.0898168	-0.11972	-0.190832	0.0894021	0.440389	-0.0375808	0.281498	-0.282736	0.0952913	0.126794	0.0326287	-0.0284429	0.275768	-0.0484072	-0.0432075	-0.174069	-0.0154861	-0.000229214	0.131758	-0.00746613	-0.0793391	0.474931	-0.0763558		0.258484	-0.0888933	-0.276736	0.333181	0.180067	0.0965887
0		Argininosuccinate	M+H	0.0392375	0.118849	0.137606	0.024023	0.050067	0.117684	0.319653	0.150427	0.408906	0.307476	0.0951091	-0.0463761	0.765142	-0.0770679	-0.088884	-0.0605412	-0.226548	0.0374875	-0.0917558	0.763635	1.05528	0.243082	0.223758	-0.294021	0.922608	0.140113	0.00257932	-0.0786571	0.981294	0.232696	0.212068	0.0832224	0.0815388	0.083136	-0.51106	0.111226	0.105377	0.182178	-0.399261		0.126937	-0.0180791	-0.0222896	-0.00364843	0.0149081	-0.00532011
-0.2		Asparagine	M+H	-0.0715285	-0.0672588	0.249323	0.584093	0.12557	0.186167	0.0163189	0.145144	0.891724	1.56166	-0.0287191	-0.571016	0.71129	0.493774	0.578169	1.34784	0.776481	0.516372	0.692367	1.31091	1.94381	-0.0431803	-0.0825152	0.436447	0.7818	0.021663	-0.749913	0.2927	0.683988	-0.698991	-1.10113	-0.160976	-0.267462	0.162178	-0.124505	-0.927443	-0.967737	0.208157	-0.00667989		0.0656689	0.00342565	0.0265193	0.0446562	0.00870864	0.0139139
-0.4		Aspartate	M+H	-0.109844	-0.130033	0.0890243	-0.202867	0.0845934	-0.0678649	0.0774661	0.0834232	0.220174	0.0873137	0.106819	0.137796	-1.14784	-0.0500152	-0.153492	-0.156372	-0.249705	0.00252267	0.0135732	0.100027	0.295879	-0.14199	-0.0477846	-0.139115	0.692347	0.080553	0.119427	-1.3555	-0.860884	-0.01936	-0.104272	-0.0831708	-0.120138	-0.360115	-5.9772	-0.153672	-0.250627	-0.0236236	-0.78294		0.132695	-0.0198022	-0.0205153	0.0963571	0.252352	0.0182757
-0.6		ATP	M-H	-0.0245038	-0.0149555	-0.0669155	-0.13131	0.0830723	0.0829217	0.0439625	0.164473	-0.132503	-0.105218	0.0806931	0.142516	-0.166367	-0.0289158	-0.0168669	0.064629	-0.128692	0.194297	0.21107	0.0503372	0.0637767	-0.118715	0.0241599	-0.239511	-0.206237	0.0895686	0.108768	-0.329596	-0.255779	-0.272262	-0.133601	-0.168156	-0.184856	0.0422695	-0.139133	-0.221011	-0.250032	0.0341552	-0.239034		0.103271	-0.26284	-0.230835	0.0261874	-0.00149835	0.0120045
-0.8		Betaine	M+H	0.0209147	-0.013658	-0.20037	-0.331453	0.044999	-0.019131	0.0226636	0.10326	-1.95014	-2.06673	-2.48025	-2.18491	1.40829	0.130301	0.218951	-0.137029	-0.273049	0.0209744	0.0181461	0.313247	0.554571	0.00196487	0.0254509	0.317832	0.155868	0.10704	0.258532	0.913068	0.986676	-0.0605784	-0.0756524	-0.0817635	-0.0779302	-0.0300809	-0.0081643	-0.0395216	0.37593	0.295408	0.370497		0.0358479	0.0022473	-0.00157823	-0.0105033	-0.0307404	0.00178084
-1		cAMP	M-H	-0.694284	-0.738188	-0.0350435	-1.38269	0.029717	-0.622943	0.452889	0.0232396	0.491373	1.00515	1.15917	1.64578	-0.323845	-0.0310101	-0.0959316	-0.136202	-0.852741	0.187732	0.328757	-0.370844	-0.570979	-0.049281	-0.180029	-0.225329	-1.03275	0.0177178	-0.0205722	0.549278	0.450648	0.0938516	0.152708	0.0171394	0.305789	0.19324	0.257944	0.0797923	0.168693	0.19677	-0.228942		0.125674	0.00665226	0.0141837	-0.00119401	-0.0331034	0.0032045
-1.2		CDP	M+H	0.0314442	0.0561551	-0.00434776	-0.126803	0.0595495	0.00539524	0.13896	0.170867	0.0417175	-0.2405	0.151003	0.0867007	-0.259604	0.105594	0.170632	-0.0604471	-0.152214	-0.188173	-0.191893	-0.180401	-0.244717	-0.118802	0.0123235	-0.722559	-0.603462	-0.00365894	0.0817107	-0.380274	-0.279708	0.0725807	0.0113257	0.026226	-0.414019	0.0430821	0.0174057	-0.0345947	-0.0159743	0.0806503	-0.0717558		0.0860526	0.000157602	0.0081958	0.0159172	-0.0955548	-0.0277162
-1.4		Citrulline	M-H	-0.0411093	0.0449733	-0.0926681	0.411759	-0.0773625	0.226735	0.36659	0.149409	2.15812	0.00750051	-0.16262	-0.0715456	-0.362192	-0.0577296	0.365302	0.133789	-0.0576914	0.320295	0.3188	-0.41684	-0.151315	-0.0381142	0.300614	-0.0113949	1.31084	-0.0700816	-0.205622	1.75398	0.963033	0.302849	0.747348	0.511394	0.178654	0.5597	-0.0469526	0.59073	0.0054588	-	-		0.25539	0.145771	0.121234	0.0125787	0.011621	0.035712
-1.6		CMP	M+H	-0.000914072	0.0640167	0.0266686	-0.264709	-0.108572	-0.132882	-0.083268	0.241647	0.238955	0.0307474	0.0555298	0.118256	-1.12777	0.17522	0.267101	-0.0426752	-0.128109	0.148217	0.170256	-0.23256	-0.0950895	-0.00816964	-0.405295	-0.388082	-0.445013	-0.155518	0.0911633	0.21395	0.787413	0.28073	0.198407	0.2943	0.619536	0.21457	0.232041	0.134652	0.0239142	0.0569447	-0.258792		0.0843381	-0.000117979	0.00891551	0.00404083	-0.136047	-0.0529941
-1.8		CoA	M+H	-1.86839	-1.61152	0.19403	-7.11	0.349971	-8.68637	1.50004	-0.288184	4.23718	3.69023	4.48377	4.08218	-5.046	-0.694945	-1.0058	-0.495243	-7.99672	1.1201	0.638375	-3.45238	-5.70019	0.299826	-1.08245	-1.16233	-8.79942	1.13837	-0.717118	0.122045	0.12204	0.10246	0.0159407	-0.0690969	0.231597	0.401462	0.226406	0.0840115	-0.167617	0.0131423	-0.443087		0.169674	0.0066832	0.0116087	0.0259022	-0.0509576	0.0325889
-2		Creatine	M+H	-0.213124	-0.217721	0.246756	0.144299	0.358769	0.201779	-0.074138	-0.107251	0.466087	0.210056	0.0426381	0.0857804	-0.298287	0.462884	0.379491	0.491104	-0.0247143	0.689954	0.658915	-0.0959656	-0.275379	-0.277953	-0.3377	0.125584	0.0402772	0.0775008	-0.306533	-0.10137	-1.27872	-0.0982143	-0.254663	0.0654538	-0.0356246	0.180948	0.174806	-0.179936	-0.136529	-0.342029	-0.552618		0.179495	-0.121636	-0.111515	0.66	0.250699	0.0828566
		CTP	M-H	0.0206154	0.124248	-0.0407695	-0.118065	0.195885	0.122227	0.170014	0.353883	0.162612	-0.0890488	0.0418604	0.0718366	-3.03296	0.17436	-0.0974562	0.111029	-0.111051	0.60235	0.565069	-0.305671	-0.617595	0.0230957	0.129957	-0.394787	-0.535061	0.106641	0.115397	-0.24593	-2.35855	-0.236139	-0.0253198	-0.0817354	-0.139859	-0.0904332	-0.264678	-0.22851	-0.203772	0.959738	0.0518093		0.264951	0.00420742	0.0173986	-0.0717199	-0.112946	0.0585998
Significance level		Cytidine	M+H	-0.281698	-0.217083	0.67961	0.566377	0.282479	-0.0149583	0.0382344	-0.739762	0.37679	0.238094	1.8487	1.34397	-0.727649	0.0879484	-0.535097	0.455128	-0.290929	0.421658	-0.0103909	-0.448903	-0.901706	0.235864	-0.25131	0.153278	-0.0914035	0.120789	-0.366627	-0.372123	-0.525563	-0.372547	-0.366578	-0.31957	-0.463181	-0.271596	-0.323722	-0.123369	-0.128608	0.286567	-0.209607		0.118219	-0.131143	-0.150066	-0.0265833	-0.219635	-0.135371
		Cytosine	M+H	0.0234482	0.0773149	-0.19502	-0.37544	0.16627	-0.154166	0.166937	0.0153794	0.102251	-0.365178	0.502893	0.462818	-3.70554	0.168513	-0.215581	-1.08195	-1.23529	0.0402021	0.0427038	-0.383402	-0.701107	-0.239113	-0.0100375	-2.21702	-3.04318	0.039985	-0.18344	-1.64063	-5.60453	0.0325441	-0.276816	-0.00526545	-0.217176	0.0484516	-0.368706	0.0127117	-0.45635	1.12559	0.203434		0.340138	0.135198	0.0528792	-0.163252	0.132536	-0.0743639
*: p < 0.05		Dihydrobiopterin	M+H	-0.240062	-0.331473	-0.0603928	-0.503428	-0.334506	-0.780447	0.339918	0.1806	1.3259	1.06495	1.12593	1.37916	0.354799	0.0900628	-0.0304234	-0.214464	-0.364002	0.259362	0.149351	-0.0631528	0.0611559	-0.210607	-0.726951	-0.251991	-0.442906	0.00872332	0.429947	0.574265	0.451798	-0.0130386	-0.034037	-0.187678	-0.201407	0.131444	-0.0179667	-0.0653767	-0.323291	0.259828	-0.139512		0.108002	-0.0261469	-0.0949285	-0.0269625	-0.0354404	-0.00930407
**: p < 0.01		Dihydroxyacetone phosphate	M-H	0.160092	0.0640058	-0.214989	0.233213	-0.158599	0.683917	0.0688098	0.263315	-0.305954	-0.548592	-2.3418	-1.16079	0.438836	-0.0423354	-1.58333	-0.284672	-0.345306	1.01061	-0.151269	0.242402	0.859978	0.285606	0.576274	0.0884319	0.697514	-0.0454744	0.729799	-0.524104	1.98603	-0.492653	0.105797	-0.638346	-0.215415	0.0087157	0.0153298	-0.120505	-0.0344838	0.38709	-0.247852		0.136471	-0.0230657	0.0105739	-0.0340058	0.00843003	0.00435305
***: p < 0.001		Fructose 6-phosphate	M+H	-0.0752561	0.0266943	-0.176389	0.110211	0.0356393	0.402784	-0.0835386	0.307275	0.0445128	-0.0759383	0.00661822	0.177047	0.253919	-0.167424	-0.0962572	-0.500363	-0.621118	-0.0723759	0.0970107	0.491707	1.147	-0.0768746	-0.00383098	0.135974	0.100353	-0.222435	0.677185	0.0386928	0.844888	-0.285489	0.115564	-0.273323	-0.0464834	-0.184629	-0.126912	-0.0803032	0.0384257	0.272835	-0.00199014		0.146263	-0.146506	-0.128973	0.020398	0.0108615	0.0232498
		FAD	M+H	-0.525856	-0.370071	0.101455	0.0343016	0.116951	0.0618714	-0.0171819	0.0943499	0.478608	0.399742	0.0262842	-0.0692946	-0.883063	0.278405	0.279703	-0.0309167	-0.27089	0.191037	0.21494	-0.10917	-0.0830325	-0.316093	-0.504084	-0.428537	-0.440005	0.171513	-0.480066	-0.427724	-0.633577	-0.165639	-0.127381	-0.274904	-0.109026	0.131494	0.0945067	-0.292408	-0.225697	0.0966916	-0.212324		0.109863	-0.0131598	-0.0193633	-0.00704329	-0.0402597	0.00614506
		Folate	M+H	-0.0519819	-0.208468	0.0594042	0.0775776	0.126033	0.163053	0.0584251	0.0830302	0.168283	0.149442	0.183743	0.220132	0.186645	-0.182519	-0.447783	-0.0171352	0.338302	0.0775135	0.139125	-0.406766	0.000834571	-0.0994435	0.417248	-0.0608598	0.0899664	0.159513	0.182387	-0.0342762	0.061485	-0.0410056	-0.0171059	-0.23041	0.0833568	-0.0367233	-0.00070561	-0.0166934	-0.177976	0.516158	0.00452549		0.137745	-0.0199996	-0.0307698	-0.0328046	-0.0280441	0.0101254
		Fumarate	M-H	-0.107144	-0.157469	-0.0258711	-0.131231	0.0525215	-0.164218	-0.0144846	0.153519	0.245694	0.0384287	0.0920983	-0.0367505	-0.306373	0.0349944	-0.0148725	-0.098946	-0.480141	0.151069	0.0764688	0.0476322	0.115072	-0.201276	-0.103149	-0.384897	-0.148557	0.00522057	-0.175276	-0.589501	-0.540082	-0.0727004	-0.170367	-0.0982657	-0.108834	-0.0834662	-0.706499	-0.150002	-0.220019	0.0710445	-0.267336		0.126376	-0.010532	-0.0111919	-0.00363112	0.0119499	0.0216205
		Glucose 1-phosphate	M+H	-0.241295	-0.12561	-0.153749	-0.110804	0.0686106	0.355284	-0.129234	0.0695247	-0.160553	-0.213762	0.0237425	0.194387	0.145403	-0.100384	-0.0831256	-0.478982	-0.815229	-0.0597636	0.0412034	0.241409	0.460932	-0.188843	-0.073751	-0.21351	-0.19778	-0.0950803	0.150371	-0.276195	0.126695	-0.0856221	-0.0410982	-0.0825506	0.0639004	-0.036088	0.0125559	-0.126548	0.0467725	0.141776	-0.0606403		0.102968	0.00485501	0.00887097	0.0126419	0.0300534	0.00477901
		Glucose 6-phosphate	M+H	0.0397139	0.139348	0.113855	0.239969	0.0503765	0.217216	0.0672752	0.175427	0.33333	0.142658	0.335863	0.574416	0.60182	0.202735	0.0968335	-0.157147	-0.417889	0.173984	0.204456	0.168482	0.447361	0.0953025	0.106145	-0.0694096	-0.205759	0.128434	0.376809	-0.0442783	0.135847	0.00139422	0.144144	0.102015	0.200234	0.106362	1.47519	0.12374	0.0656863	0.270079	0.0492765		0.164207	-0.0041824	0.00376952	-0.0146919	-0.0288313	0.00426415
		GDP	M-H	-0.0258806	0.0284395	-0.0897118	-0.129386	0.0215056	-0.0814916	0.0551755	0.0579097	-0.00660807	-0.228246	0.258685	0.19886	-0.384253	-0.0436958	-0.162301	-0.0600696	-0.0995484	-0.0327495	0.0118457	-0.113903	-0.315764	-0.0713104	0.142588	-0.437532	-0.385752	-0.139398	0.0213	-0.369519	-0.0990351	-0.058911	-0.0836786	-0.0899577	-0.0745262	-0.0975803	-0.0231527	-0.0917504	-0.213335	0.0938308	-0.0204084		0.198118	0.0102659	0.0534846	0.0102288	-0.0294301	0.0215373
		Glucose	M-H	-0.27821	-0.443193	-0.0635301	0.043148	0.00690129	0.0583984	-0.0916669	-0.0312486	0.123128	0.0847248	0.120756	0.314539	-0.100207	-0.151869	-0.455744	-0.127111	0.0193049	0.0612167	0.0386153	-0.113443	0.435869	-0.619412	0.022994	-0.270261	-0.0488451	-0.0839996	0.0526698	-0.18634	-0.221574	-0.141482	-0.132067	-0.360077	-0.0405605	-0.0692077	-0.104453	-0.13368	-0.221545	0.252213	-0.500025		0.857516	-2.77285	-2.42809	-0.0521196	-11.681	0.193282
		Glutamate	M+H	-0.111337	-0.0776867	-0.0226989	0.0346805	0.00101742	0.033165	0.0725651	0.144743	0.0672434	-0.110836	0.00371056	0.0148043	-0.341035	0.120055	0.112357	-0.0871106	-0.334153	0.00179062	0.0308333	0.139994	0.284794	-0.16157	-0.0955633	-0.47221	-0.443474	0.00266168	-0.0827099	-0.452592	-1.01028	-0.0466792	-0.0909213	-0.0926354	-0.0872414	0.091509	0.132773	-0.0923403	-0.0726043	0.238527	-0.0275429		0.147526	0.0182976	0.0281836	0.159234	0.259728	0.159541
		Glutamine	M+H	-0.201032	-0.234729	0.156844	0.22251	0.20112	0.173709	0.130391	0.0787113	0.425583	0.345766	0.137976	0.0545765	-0.127019	0.00893037	-0.0377808	0.66117	0.568901	0.345042	0.368973	0.220703	0.538385	-0.147155	-0.113021	0.133934	0.300023	0.0628634	-0.269074	-0.0659142	0.147069	-0.213695	-0.285694	-0.191168	-0.235471	0.221824	0.43072	-0.280598	-0.349045	0.0595926	-0.150357		0.163777	-0.0841471	-0.0413304	-0.0252019	0.00681738	0.00139605
		Triose phosphate	M-H	0.259879	0.269658	0.0169078	0.334938	0.0460854	0.779183	0.566167	0.394418	-0.104236	-0.464063	-0.871793	-0.924506	0.222334	0.147273	0.0786275	-0.0236154	-0.235235	0.288582	0.0997993	0.222628	0.529013	0.315709	0.556694	-0.133207	0.205252	0.135658	0.27192	-0.323906	1.07179	-0.441433	-0.501678	-0.256847	-0.387191	0.0347021	0.310122	-0.381532	-0.640843	0.792607	-0.303697		0.234831	0.187891	0.150997	0.00945376	0.239849	0.0166002
		Glycerol 3-phosphate	M-H	-0.00206446	-0.0178033	-0.0399495	0.0929533	0.0227309	0.11836	0.169449	0.342493	-0.540045	-0.577039	-0.573191	-0.519958	0.142998	0.239867	0.225818	-0.124921	-0.549557	0.17456	0.130291	0.468808	0.611877	0.015444	-0.0848133	-0.573452	-0.697949	-0.047964	-0.191208	-0.2251	0.701399	-0.0382454	-0.227738	-0.12252	-0.0710443	-0.0504692	0.0786976	-0.0512009	0.00960642	0.708512	0.325575		0.0728643	-0.0526759	-0.06884	0.0409549	0.0473125	0.0274929
		GMP	M+H	0.0594237	0.059412	0.068894	-0.114939	0.0875635	0.0487834	0.0892168	0.166621	0.29221	0.0703468	0.287931	0.152024	-1.13313	0.27969	0.365561	-0.262278	-0.161662	0.112097	0.212945	-0.234686	-0.0983914	-0.0395149	-0.352589	-0.422658	-0.35878	0.0912301	0.0891526	-0.179926	-0.10287	0.0810188	-0.0130224	0.0864187	0.0789286	-0.00252619	0.195089	-0.0805449	-0.237376	-0.0254872	-0.273164		0.140932	-0.0879174	-0.0190062	-0.0739146	0.059955	0.00449448
		GSH	M-H	-1.96789	-1.58866	-0.0676128	-5.98761	0.223504	-2.57395	0.42405	0.135847	1.90063	2.44235	1.6521	1.8393	-1.09028	-1.19856	-1.65084	-0.469789	-5.46561	1.22236	1.19494	-0.783677	-1.49847	-0.29033	-1.04483	-0.437017	-2.17489	0.0351596	-0.281151	0.160117	0.0751659	-0.0931013	-0.0145515	-0.301674	-0.0432627	0.117731	0.272911	0.0104937	-0.022551	-0.0652909	-0.645337		0.245893	-0.132363	-0.0437666	0.187194	0.193197	-0.017008
		GSSG	M+H	0.086672	0.132607	0.587715	0.849052	0.430051	0.862621	0.279684	0.964664	0.0296243	0.179691	-0.183217	-0.121112	0.963337	0.421939	0.988414	-0.107228	-0.184327	0.0281603	0.227566	0.896487	2.5265	0.421769	0.465277	0.559765	0.754055	0.229679	0.287314	-0.406261	-0.209271	-0.108842	0.324972	0.190309	-0.0102986	0.00280964	-0.0184376	-0.207945	0.414925	0.311081	0.383799		0.227574	-0.311813	-0.329263	0.372653	0.221328	0.0368927
		Guanine	M+H	-0.38712	-0.0759564	0.21375	0.403837	-0.0319622	-0.279368	0.0702172	-0.253869	0.0282896	0.141157	0.439545	0.478996	-0.732856	0.0543242	-0.0969566	0.127012	-0.399081	-0.0417572	-0.365506	-0.253207	-0.545661	-0.0991626	-0.646	0.0948855	0.150655	0.0556628	-0.368176	-0.928723	-0.75345	-0.34872	-0.28143	0.000463454	-0.598625	-0.580565	-0.654304	-0.159315	-0.180227	-	-		0.141729	-0.0693607	-0.141082	0.0307415	0.0571809	0.00876726
		Guanosine	M-H	-0.623543	-0.644774	0.533607	0.563262	0.0573303	0.0545909	-0.074198	-0.710304	0.0862034	0.15065	0.487198	0.394616	-1.32295	0.212415	-0.35797	0.477059	-0.0644988	1.03373	0.277744	-0.17072	-0.384182	-0.0242768	-0.807833	-0.119813	-0.214886	-0.0493398	-0.430515	-0.809432	-1.34474	-0.341449	-0.314992	-0.224489	-0.292583	-0.0675502	-0.00982672	-0.134356	-0.191039	0.230887	-0.105718		0.170858	-0.0812759	-0.0872084	0.109029	0.187129	0.0640454
		Hexose phosphate	M+H	-0.25277	-0.38728	0.100429	0.252562	0.0377261	-0.108483	-0.0398833	-0.110943	1.13822	0.630881	1.34035	1.21178	0.202588	0.00699594	0.0295666	-0.721645	-1.07748	0.0809688	-0.0972656	-0.134555	0.0708544	-0.180656	-0.361387	-0.696587	-0.470159	0.0432352	-0.343029	-1.9515	-4.05119	-0.11307	-0.3053	-0.0630364	0.0354997	0.00584645	-0.150264	-0.251196	-0.478093	0.092737	-0.335871		0.0330599	-0.00491766	-0.0017372	0.0519044	0.0536511	0.0192671
		Histidine	M+H	-0.0344191	-0.00952361	0.156466	0.154234	0.156259	0.1757	0.0931027	0.182435	0.36558	0.245164	0.00592436	0.0341422	0.279606	0.0767257	0.0887641	0.187995	0.109442	0.281862	0.310636	0.184432	0.372985	0.0284469	0.0538456	-0.042452	0.0981441	0.199736	-0.21162	0.0727516	0.174373	-0.135318	-0.162125	-0.0985308	-0.130627	0.153821	0.131775	-0.233207	-0.22333	-0.163481	-0.865948		0.392068	-0.0482955	0.0577026	0.0557604	-0.502702	0.0292637
		Hypoxanthine	M+H	-0.326308	-0.545254	-0.334348	-0.511606	-0.057756	-0.0642934	-0.0749546	-0.31811	-0.0985008	-0.23931	0.343046	0.164916	-1.36507	0.138595	-0.145253	-0.53077	-1.36071	-0.0248499	-0.103574	-1.34168	-0.618985	-0.360254	-0.0580235	-0.695993	-0.319815	0.0878893	-0.557131	-0.676085	-1.60692	0.283373	0.227872	0.0238923	0.113724	0.217775	-0.573476	0.421817	-0.160918	-	-		0.128599	-0.0178305	-0.0162552	-0.0218138	-0.0669668	0.005001
		IDP	M+H	-0.103523	0.214036	0.17039	-0.662419	0.0518628	-0.0301524	-0.394151	-0.332255	0.235732	0.0736841	0.179483	0.106188	-0.0124661	0.0643295	0.183643	0.193721	-0.156547	-0.00201896	0.000983587	-0.4418	-0.0634555	0.0876542	0.0605857	-0.0869894	-0.77182	0.126241	0.0410668	-0.217667	-0.108037	0.651505	0.379812	0.418393	0.584365	0.127864	0.471229	0.336367	0.308628	0.115749	-0.0153975		0.0669318	-0.00483016	-0.00426835	0.0055788	-0.000515441	0.0124914
		Inosine	M+H	-0.357914	-0.704828	0.252008	0.288401	0.0639603	-0.301305	0.412551	-0.760296	-0.00295644	0.292074	0.606287	0.561663	-0.695839	-0.242237	-0.820915	0.687692	0.784712	0.886229	-0.297179	-0.515482	-1.11381	-0.105859	-0.897029	0.450826	0.24441	-0.00295877	-0.725825	-0.632588	-1.23364	-0.260271	-0.647633	-0.177614	-0.731496	-0.221002	-0.10609	-0.339338	-0.490519	0.237699	-0.103032		0.296951	-0.143171	-0.329131	0.220946	0.167006	0.0354558
		Isoleucine	M+H	-0.00485921	-0.054438	0.0209315	0.0123239	0.0119283	-0.0104254	0.208914	0.210998	0.179504	0.109525	0.0908331	0.0985138	0.1004	-0.00109233	-0.0296698	-0.0987967	-0.177198	-0.0359195	-0.0567962	0.369067	0.613558	-0.0150654	0.0820149	-0.329268	-0.0519088	-0.0380585	-0.115526	-0.0138179	0.165105	-0.109193	-0.167407	-0.166018	-0.156636	-0.130572	-0.246882	-0.195454	-0.225001	-0.128259	-0.69256		0.0633772	-0.000571769	-0.00664101	0.00646806	0.00319245	0.00197596
		ITP	M+H	-0.0415119	-0.0220845	0.0535824	-0.00346915	0.127209	0.0961168	0.09361	0.17206	0.0637793	0.0048709	0.147716	0.133811	-0.194135	0.0361382	0.0342548	0.0587612	-0.0742759	0.114952	0.223786	0.109571	0.129819	-0.0741956	-0.0210845	-0.250049	-0.118194	0.0870536	0.0393702	-0.363858	-0.231382	-0.130211	-0.13078	-0.0880698	-0.13128	0.0588876	0.0155423	-0.123165	-0.182034	-0.128681	0.0401342		0.105012	-0.00812567	-0.0213788	0.00335433	0.0347019	0.0363825
		Lactate	M-H	-0.0949197	-0.112185	0.00889743	0.0889688	0.210797	0.300659	0.0387725	0.202712	0.0531769	-0.204021	-0.103572	-0.0726373	0.00884422	0.449707	0.0331512	-0.0709914	-0.339163	0.311153	0.239863	0.0457793	0.26655	-0.0853962	0.0670217	-0.778938	-0.671038	0.0167067	-0.187477	0.190542	0.234705	-0.158533	-0.227445	-0.195571	-0.0609684	-0.0363478	0.0706464	-0.193164	-0.180925	0.206441	-0.135197		0.101107	-0.0388043	-0.0370296	-0.00305646	0.0148956	-0.00358989
		Leucine	M+H	-0.103847	-0.0576422	-0.158199	-0.183235	-0.004285	0.0215414	-0.0265387	0.0335024	-0.00361548	-0.0510491	0.00394193	0.0111606	0.0990734	0.0429384	0.0196648	-0.190026	-0.252704	-0.0783084	-0.0517799	0.0907675	0.326667	-0.0174042	-0.0295108	-0.440408	-0.214379	0.0135752	-0.0710016	-0.0482249	0.184841	-0.0282566	-0.0892322	-0.129478	-0.114929	0.0319369	0.00841046	-0.11344	-0.0780011	0.113984	-0.242472		0.046531	-0.000848681	-0.00513169	0.00980559	0.00587192	0.0104589
		Lysine	M+H	-0.162303	-0.241074	-0.0102537	0.116084	-0.0240433	0.0719089	0.14753	0.0659454	0.13408	0.142281	0.0828168	0.091924	0.234551	-0.049815	-0.292846	0.0211357	0.0867012	-0.0209083	-0.0311684	0.0586177	0.491421	-0.136557	0.258352	-0.305187	0.0239913	0.125832	0.0532889	-0.136569	0.13692	-0.0926856	-0.130563	-0.240737	-0.02423	0.0099628	0.118016	-0.102525	-0.132758	0.380366	-0.188458		0.569529	-1.62454	-3.982	-0.153668	-3.49542	-0.275984
		Malate	M-H	-0.00799376	-0.0508348	0.0560645	0.0243077	0.0816816	0.0557579	0.0638071	0.162691	0.164008	0.070457	0.0261103	0.051228	0.00756462	0.0410257	0.0855169	-0.0391008	-0.216598	0.167009	0.116059	0.1564	0.148932	0.0115803	-0.0148341	-0.148679	0.0317781	0.0605554	0.0474373	-0.173548	-0.162224	-0.0822071	-0.144147	-0.040366	-0.128502	-0.0808073	-0.443856	-0.166653	-0.227103	0.152049	-0.195356		0.116235	-0.00448956	-0.000945453	-0.00687356	-0.00915966	0.00494873
		Methenyltetrahydrofolate	M+H	-1.5584	-3.1193	-0.211387	-4.31451	-0.292661	-3.85016	0.116654	-0.268077	4.05843	5.04626	6.67007	5.18891	-7.12788	-1.71794	-5.13921	-1.10657	-4.08614	0.143741	0.0577466	-2.67841	-1.84894	-0.371571	-0.0752329	-7.30832	-9.45114	-0.28363	-1.45395	0.264971	-0.525124	0.257167	0.180107	-0.170212	0.651161	0.409643	0.278872	0.595719	-0.00805518	0.50882	-1.74225		0.463974	-0.453377	-0.215888	-0.0504724	-0.158221	-0.326607
		Methionine	M+H	-0.0413758	-0.00930495	-0.0347156	-0.065917	0.0304321	-0.0140539	0.134825	0.131802	0.106038	0.0315272	0.114923	0.0823883	0.14417	0.0126259	-0.0707009	-0.158471	-0.275463	-0.0408138	-0.0273551	0.376125	0.620414	0.0813789	0.146273	-0.476184	-0.2035	0.041386	-0.197076	-0.0319615	0.166804	-0.0599575	-0.131426	-0.127773	-0.0946304	-0.0122076	0.0275641	-0.119891	-0.170351	-0.123428	-0.263722		0.0775372	-0.00950064	-0.014505	0.00852177	0.0682252	0.0270419
		myo-Inositol	M-H	-0.398841	-0.290563	0.00325773	0.320192	-0.105282	-0.0817448	-0.103413	-0.20886	0.372838	0.27782	0.378836	0.336584	-1.84457	0.0947839	0.0212631	0.0349399	-0.401842	0.240445	0.348204	-0.233479	-0.363262	-0.377871	-0.350843	0.19417	0.251256	0.0230548	-0.075485	0.177571	0.0663043	-0.442113	-0.259825	-0.291632	-0.356406	-0.00305125	-0.141874	-0.46396	-0.257279	0.163301	0.0315576		0.120675	-0.002981	-0.00237079	-0.0585045	-0.0666387	-0.0522165
		N-Acetylaspartate	M-H	-0.0599836	-0.047493	0.0352121	0.326695	0.155991	0.0876249	0.028549	0.275626	0.0369519	-0.0911088	-0.0253098	-0.252813	-0.0932227	-0.0213702	0.0522562	-0.053004	-0.172994	0.128488	0.0963599	0.0424523	-0.0121321	-0.050397	0.0406481	-0.370417	-0.640868	-0.0404624	-0.117563	0.134798	-0.108088	-0.195603	-0.276561	-0.11421	-0.134641	-0.0142808	0.0671522	-0.250925	-0.234281	0.0562756	-0.21278		0.108889	-0.00471731	-0.00946276	9.72674e-05	-0.0170497	-0.000114316
		N-Acetylglutamate	M-H	-0.0156398	-0.0198382	-0.318148	-0.328197	-0.336107	-0.310619	-0.0849281	0.122141	-1.62	-1.65815	-1.29959	-1.16644	1.39332	0.140526	0.373216	-3.33364	-6.12298	-0.0696572	-0.0487078	-0.0791461	-0.0301204	0.0470443	0.0206827	-1.63114	-7.08268	-0.0727105	-0.129225	0.834198	0.854666	-0.180779	-0.0790404	-0.128564	-0.112732	-0.00227894	-0.0213507	-0.228144	0.13761	0.15288	-0.0260044		0.104179	-0.0189945	0.0128873	0.0248505	0.0428374	0.0546165
		NAD+	M+H	-0.106984	0.0677094	0.143426	0.152269	0.238554	0.277038	0.258199	0.283294	0.38683	0.249384	0.240553	0.247658	0.0806615	0.127014	0.226612	0.359457	0.120181	0.190003	0.325699	0.11232	0.243513	0.024401	0.167655	0.0312598	0.0248322	0.225457	0.0300182	-0.0545859	-0.0782665	-0.0430472	-0.00370099	-0.108738	-0.0310964	0.1373	0.107258	-0.0200062	-0.0880293	0.0287539	-0.323995		0.12482	0.0377325	0.0506818	0.00842723	-0.0318098	0.23653
		NADH	M+H	-0.496741	-0.170363	-0.557983	-0.723097	-0.198147	-0.0240818	-0.33072	0.233349	-0.412496	-0.497078	-0.822623	-0.479599	-0.063556	-0.282021	-0.0683384	-0.262102	-0.373308	-0.32067	-0.164441	0.401288	1.54394	-0.514225	-0.511816	0.0135173	0.00522061	-0.474985	-0.057104	0.0573206	2.93268	-0.504447	-0.369943	-0.559429	-0.316344	-0.586453	-0.184349	-0.836373	-0.41139	0.691626	-0.582165		0.0823455	-0.00634061	-0.00833414	0.0223047	0.0558445	0.0338825
		NADP+	M+H	-0.0235433	-0.0882263	0.000428198	-0.0685386	-0.000538508	-0.0425739	0.123818	0.0284023	0.124197	0.0587753	-0.0342085	-0.026382	-0.595681	0.158415	0.16212	0.00538878	-0.257414	0.071091	0.0493155	-0.143848	-0.304185	-0.119505	0.0570324	-0.782159	-0.618259	0.0679995	-0.258912	-0.574684	-1.19704	0.131967	0.0312182	-0.0177444	-0.0163972	0.211499	0.263959	0.0662351	0.0718741	0.0667091	-0.538279		0.103733	-0.0344141	-0.0408091	-0.020436	0.00655392	-0.0162976
		Niacinamide	M+H	0.201725	0.149223	0.0271932	-0.101465	0.599438	0.525801	0.157908	0.662531	-0.336553	-0.255147	-0.14748	-0.0439403	0.168614	0.0740702	0.319712	0.256192	-0.0113765	0.472961	0.315421	-0.120853	0.0606026	-0.122436	0.0544783	0.077363	-0.0252046	0.467191	0.508314	0.23942	0.00896574	-0.0118102	-0.12627	-0.150601	-0.00147072	-0.0488773	-0.113667	0.00954978	-0.11979	0.294747	0.132435		0.14862	0.00484882	0.0112838	0.0144235	-0.0374609	0.0199125
		Nicotinic acid mono nucleotide	M-H	-0.0366523	-0.0448675	0.0820715	0.285602	0.207221	-0.0797408	0.0706001	0.148976	0.495944	0.227127	0.646454	0.662124	0.705647	0.216516	0.126853	-0.226432	-0.293163	0.206776	0.160171	-1.41122	-0.799305	0.0617502	-0.0539102	-0.677264	-0.989861	0.0629993	-0.122935	-0.453923	-0.296898	0.120018	-0.0469485	0.0417596	0.109971	0.113628	0.0534268	0.0718065	-0.133584	0.230399	-0.116492		0.276513	0.012709	0.0804794	7.3545	0.0686253	0.224984
		Ornithine	M+H	-0.253188	-0.240652	-0.110045	0.0358915	-0.104706	-0.000601935	0.262191	0.211726	0.245134	0.00789333	0.124263	0.0640965	-0.32278	0.118205	0.167651	-0.102142	-0.423637	0.19273	0.0732359	-0.16633	0.0614792	0.00570263	0.202513	-1.0959	-0.787079	0.0302462	-0.523593	0.0816221	-0.0163471	-0.0811968	-0.156118	0.0555369	0.0782042	-0.11188	-0.642919	-0.128827	-0.112378	0.503849	0.233632		0.0833921	0.0898073	0.0532311	-0.00866096	-0.00315435	0.00643503
		Orotidine	M-H	0.0152294	0.112751	0.066144	-0.145005	0.175592	-0.278622	0.169423	0.0691678	0.143433	-0.0616947	0.0861251	0.15748	-0.481159	0.149483	0.180181	-0.977268	-1.34307	-0.0518257	-0.269868	0.0214701	0.100824	-0.0351318	-0.0759335	-1.44771	-1.49861	-0.00352103	0.0251305	-0.234104	-2.60981	0.145687	0.159517	0.13015	0.139971	-0.00154068	0.0673594	0.0121032	-0.0957873	-	-		0.0552847	-0.00405026	-0.00285875	-0.00853219	-0.00853236	8.78651e-05
		Oxoglutarate	M-H	0.0341867	0.323545	3.75323	0.10923	0.438338	-0.176273	0.381268	0.034186	1.69511	1.32776	1.59357	1.17428	0.6204	-0.0864228	0.212014	0.704162	0.0253084	0.395608	0.63113	0.151019	-0.0542245	0.284576	-0.00664555	-0.101429	-0.00845698	0.423797	0.239631	0.439305	-0.121144	-0.146103	-0.0997595	0.178026	-0.440216	0.128899	4.94249	-0.322814	-0.212708	-0.130233	0.0316805		0	0	0	0	0	0
		Pantothenate	M-H	0.25242	0.213331	-0.0924497	-0.0267999	0.0553688	0.100665	0.130304	0.204041	0.324826	0.245966	0.651999	0.729218	0.844167	0.0537659	0.184814	0.158945	-0.140239	-0.201867	-0.262705	-0.299139	0.0598445	0.385983	0.226203	-0.208894	-0.17299	-0.0312408	0.135917	0.90909	1.12636	-0.0382809	0.00196766	0.018878	-0.0475742	-0.190193	-0.229192	0.0183798	-0.0252143	0.429614	-1.00679		0.0877755	0.0087208	0.0074163	-0.0134595	0.0574829	0.0113773
		Phenylalanine	M+H	-0.0512225	-0.0599538	-0.085695	-0.072546	0.00135709	0.0409787	0.0484471	0.092182	0.0641356	0.0257381	0.0441608	0.0624622	0.0950493	0.0325725	-0.0177797	-0.1006	-0.152329	-0.0161135	-0.0400903	0.195827	0.424862	-0.0299816	-0.0260727	-0.359878	-0.137613	0.020742	-0.0730281	-0.0804594	0.09943	-0.0931154	-0.148668	-0.16702	-0.167841	0.00938957	0.00432251	-0.0991795	-0.220936	0.129304	-0.232219		0.051712	0.0239955	0.0228379	-0.0372082	-0.057376	0.0213459
		Creatine phosphate	M+H	0.0508036	0.0434013	-0.0743511	0.216068	0.0654831	-0.0406976	-0.012769	0.044648	0.0538329	0.0467765	-0.0743321	0.122171	0.0629109	-0.191549	-0.151172	0.196315	0.296939	-0.199356	-0.0759723	0.0419337	0.02646	0.182344	0.167515	0.188289	0.14338	-0.0324658	0.0880858	-0.0930357	-0.57021	-0.00840351	0.0339363	-0.0773197	-0.139509	-0.0271702	-0.265594	-0.0930372	0.0110177	0.233925	-0.0103458		0.19175	0.264306	0.458303	-0.0929953	-0.134868	0.213672
		Phosphoenolpyruvate	M-H	0.135529	0.0897506	-0.1715	-0.177621	0.114717	0.0639092	-0.0537479	0.151714	-0.142299	-0.2201	-0.199309	0.00177109	0.112119	-0.113375	-0.186792	-0.323047	-0.520867	0.00599584	0.0190636	0.206539	0.370802	0.0293551	0.0444715	-0.479196	-0.470615	-0.0303195	0.149099	-0.0317309	0.11426	-0.362123	-0.0702847	-0.320506	-0.141259	-0.202314	-0.257146	-0.466318	-0.302765	0.426562	-0.774091		0.153456	-0.0115069	-0.0405134	-0.0361387	-0.0274616	-0.00935558
		Proline	M+H	0.469994	0.7381	-0.239382	-0.21283	0.501848	0.662775	-0.169358	0.194226	0.328982	0.0348526	1.52701	1.42765	0.851853	0.440061	0.55093	-0.780381	-1.69163	-0.0615705	-0.157189	0.438975	0.38636	1.2731	0.772128	-0.290414	-0.102825	-0.203849	-0.303431	1.54559	1.11432	1.03111	1.91125	1.61746	1.93523	-0.152035	-0.727705	1.6089	2.24342	-1.2589	0.198268		0.0674458	-0.0235134	-0.0434468	-0.00276657	-0.0140233	-0.00273467
		Pyridoxine	M+H	-0.0884997	-0.131369	-0.188404	-0.165375	-0.102652	-0.185026	0.0892691	0.0560951	-0.117048	-0.0951389	-0.00169989	0.0787253	-0.267423	-0.0925859	-0.172992	-0.27355	-0.446008	-0.108294	-0.0535169	-0.224018	0.230653	-0.207212	-0.100738	-0.471098	-0.196978	0.116807	0.176856	-0.425803	-0.561217	0.0224073	-0.0765917	-0.189579	-0.0816138	0.0222026	-0.084666	0.0648629	-0.129392	0.197835	-0.250665		0.18562	-0.334747	-0.224157	0.031264	-0.0961619	0.0201611
		Pyruvate	M-H	-0.669888	-0.357232	0.0519013	-0.208773	0.0764644	-0.598096	0.262053	-0.117507	0.556517	0.693228	0.678434	0.496844	-1.21119	0.178591	-0.00445021	0.0728098	-0.0966561	0.42686	0.115266	0.0108484	-0.142526	-0.118925	-0.196038	-0.305508	-0.537776	-0.0393702	-0.0862725	-0.0746043	-0.17332	-0.417048	-0.627298	-0.46052	-0.521012	-0.40868	-0.190947	-0.390662	-0.583514	-	-		0.14929	-0.0117121	-0.0412912	-0.0596445	-0.00628846	-0.022504
		Pentose 5-phosphate	M-H	-0.066665	-0.131158	-0.580981	-0.05761	-0.175018	0.213655	-0.203066	0.242422	-0.503313	-0.307856	-0.414387	-0.13821	-0.35236	-0.00118967	-0.139168	-0.627841	-0.768338	-0.0572738	-0.0424263	-0.013632	0.246405	-0.0625745	0.0125864	-0.671522	-0.756189	-0.26662	-0.0287687	-0.297713	-0.252618	0.0768615	0.0846957	-0.242341	0.150937	0.120706	0.054186	0.166678	0.0481033	0.11152	-0.199895		0.121331	-0.051095	-0.051824	0.0553488	0.0743725	0.0201115
		Sedoheptulose 7-phosphate	M-H	-0.0622021	0.126107	-0.198138	0.00253583	0.0852664	0.143467	0.0185328	0.103433	-0.315797	-0.678003	-0.254875	-0.151586	0.338449	-0.0665508	0.00642234	-0.83894	-1.67235	-0.0770111	0.036371	0.247674	0.571856	-0.0446433	-0.102391	-0.516971	-0.746961	-0.137991	0.105532	0.0332403	-0.0111074	-0.362987	-0.255622	-0.296821	-0.0924717	-0.156533	0.190736	-0.335835	-0.173026	-0.238653	-0.826206		0.283398	-0.10553	-0.0537675	0.123767	0.0681582	-0.0113163
		Serine	M+H	-0.271294	-0.216007	0.151655	0.203072	0.0919695	0.120288	-0.00404431	-0.0385071	0.298887	0.133715	-0.0539178	-0.108577	-0.454634	0.0357043	-0.0523963	0.712627	0.53825	0.357318	0.438035	0.10783	0.37481	-0.195201	-0.178828	-0.0140859	-0.03106	0.0168278	-0.309505	-0.481948	-0.56373	-0.246289	-0.225521	-0.127116	-0.196493	0.207813	3.32252e-05	-0.290409	-0.287241	0.0162805	-0.43969		0.351894	0.113713	0.163938	0.0713466	-0.00757511	0.117801
		Sphinganine	M+H	-0.167868	-0.0886764	0.23431	0.262785	-0.0225292	0.0456436	0.340482	0.0572502	-0.000245579	0.0665609	-0.28544	-0.152172	-0.223977	0.342162	-0.122145	2.35031	1.19498	-0.197812	0.150336	0.324241	0.999248	-0.327984	-0.385794	-0.511093	0.0819853	-0.0682829	-0.19521	0.673195	2.31905	-0.0340374	-0.0812999	1.41578	105.299	0.0935681	0.132495	0.0455038	-0.329306	0.212895	0.355075		0.111644	-0.0379068	-0.0606205	-0.0880166	-0.0570889	0.00365375
		Sphingosine	M+H	0.195166	0.286047	0.169154	-0.0296563	0.293074	0.380311	0.0849942	0.400825	0.433185	0.22469	0.0998367	-0.0187668	-3.51843	-0.0598268	0.0665143	0.690784	-0.0428077	0.478216	0.337043	-0.439622	0.501249	-0.241692	-0.975996	-0.175369	-0.262542	0.102942	0.0928914	0.550915	-0.16023	0.0620531	-0.156751	0.0178992	4.61518	0.290456	0.18173	-0.0210181	-0.311036	0.429392	0.846331		0.0583918	-0.0533979	-0.0612723	0.141184	0.176179	0.157924
		Succinate	M-H	-0.222389	-0.261466	-0.250382	-0.176066	0.0340587	0.0525972	-0.273705	-0.149624	0.176372	0.0161188	-0.190253	-0.211272	0.751324	-0.121605	-0.0343697	-0.258511	-0.478071	0.0357923	0.0736005	0.128508	0.368719	-0.575228	-0.43578	-0.333645	-0.0459687	-0.13651	-0.256648	-1.01498	-1.83623	-0.380012	-0.213197	-0.229681	-0.196129	-0.319792	-0.273958	-0.583089	-0.430388	-0.323851	-0.475332		0.0655245	0.0327244	0.0294225	-0.0227306	-0.0143275	-0.00614905
		Threonine	M+H	-0.131954	-0.14451	0.30623	0.315684	0.413363	0.484686	-0.0146332	0.0997167	0.531727	0.447017	-0.0218207	-0.13997	0.0192932	0.0808478	0.164765	0.766439	0.471797	0.803896	0.758287	0.191459	0.52474	-0.108067	-0.211985	0.18735	0.165439	0.235392	-0.307799	-0.00541124	-0.0440307	-0.392098	-0.516418	-0.220688	-0.199708	0.240092	0.205034	-0.398775	-0.369645	0.0320041	-0.145513		0.144994	0.0638221	0.0704534	-0.0682854	-0.151303	0.0139472
		Tryptophan	M+H	0.149182	0.162255	-0.164659	-0.198776	-0.0465175	-0.0530678	0.106636	0.114077	0.103198	0.00849285	0.266829	0.27802	0.371657	-0.0153625	-0.040815	-0.185544	-0.325502	-0.0681241	-0.0955173	0.219464	0.480333	0.16636	0.264065	-0.513696	-0.214886	0.00429206	-0.158434	-0.0236225	0.252608	0.00799624	-0.0750291	-0.0650779	-0.0530379	-0.0547244	-0.0240019	-0.0602132	-0.183339	0.0911977	-0.216878		0.123358	-0.0251479	0.0248041	0.0254774	0.00585994	0.00359325
		Tyrosine	M+H	0.184491	0.235609	-0.291277	-0.356686	0.0743733	0.154416	-0.25697	0.0910962	0.0486125	0.0603753	0.198496	0.242193	0.743815	0.101767	0.224346	-0.751589	-0.941205	-0.218456	-0.345847	0.24999	0.373128	0.270381	0.161429	-0.417851	-0.0155995	-0.388112	-0.622803	0.350855	0.620646	0.190595	0.166934	0.222365	0.242389	-0.16334	-0.042102	0.216852	0.150512	0.0974538	-0.992555		0.129903	-0.25061	-0.1948	0.0121474	0.0981205	0.0181256
		UDP	M-H	-0.0903335	0.0187162	-0.0548981	-0.388165	0.0463356	-0.235373	-0.000435622	0.226598	0.0389198	-0.0825869	0.0302704	0.0424555	-0.438513	0.0848178	0.247064	0.129454	-0.143861	0.123989	0.0691921	-0.199785	-0.323802	-0.258027	-0.308201	-0.39952	-0.882556	-0.147267	-0.0101329	-0.3469	-0.525643	-0.195101	-0.28199	-0.0756907	0.0143333	-0.0934396	-0.29061	-0.210119	-0.315688	-0.0404268	-0.410514		0.0993721	-0.019308	0.00305537	-0.0101422	-0.091464	0.00934054
		UDPGA	M-H	-0.412001	-0.414759	0.0441082	0.420358	0.136322	0.221549	0.545855	0.652456	0.821948	0.740489	-0.0920599	-0.18604	-0.314432	0.2916	0.21287	-0.0691774	-1.20882	0.476317	0.495746	1.34417	2.72227	-0.107548	-0.101353	1.46752	0.751678	-0.127816	0.571446	-0.875462	-3.16824	0.0635033	0.168374	-0.337553	-0.0862063	0.13822	-0.0414092	-0.171136	0.450813	0.216207	0.40404		0.197284	-0.00923233	0.0146983	0.0274466	0.00250747	0.0449817
		UDP glucose	M-H	-0.110112	0.0646564	0.100563	0.0193458	0.0125469	0.143884	0.202023	0.262251	0.374187	0.259779	0.230304	0.309161	-0.245965	0.118514	0.0720108	1.05371	0.36299	0.492429	0.426904	0.618004	1.47162	-0.11547	0.0816528	0.227786	0.240557	0.0264931	0.47767	-0.871185	-1.75012	-0.02387	-0.108798	-0.0583495	-0.0377355	0.167652	-0.318803	-0.221112	-0.242224	0.0520763	-0.793479		0.0477546	-0.00548771	-0.0047755	-0.00992655	-0.00751118	-0.00234367
		UMP	M-H	-0.0481636	0.0733698	0.258916	0.00817933	0.162287	0.0461966	0.221545	0.313171	0.430707	0.126087	0.0866297	0.0800607	-0.671258	0.23551	0.33624	0.147798	0.266795	0.248146	0.303131	0.270719	0.379749	-0.182219	-0.132864	0.0742615	0.0223848	0.0870703	0.324522	-0.26704	-0.463048	0.100157	0.0510017	0.0259111	0.234141	0.00978987	0.175222	0.0183811	0.053822	-0.0530349	-0.470587		0.163451	-0.128471	-0.203381	0.141779	0.10179	0.0384782
		Urea	M+H	-0.0719763	-0.0522852	-0.0915324	-0.0759476	-0.0257149	0.0112047	0.0268424	0.0827836	0.0359042	-0.00456234	0.0168382	0.0533638	0.0849235	0.0252215	-0.00721741	-0.127666	-0.191911	-0.0703721	-0.0520797	0.179243	0.406996	-0.0677248	-0.00343831	-0.417511	-0.160217	0.00547363	-0.0942446	-0.0912617	0.0780273	-0.052397	-0.124224	-0.124414	-0.141115	0.0501927	0.0142602	-0.100441	-0.190134	0.125947	-0.252263		0.0911019	-0.00233041	-0.000729124	-0.0225886	-0.021264	-0.000535047
		Uridine	M-H	-0.297637	-0.513925	0.255517	0.271412	0.108152	-0.0804602	-0.00459033	-0.576572	0.3299	0.223733	1.13899	0.704922	-0.307237	0.0108891	-0.252383	0.512346	-0.0512885	0.357324	-0.028192	-0.0932348	-0.104893	-0.11616	-0.733635	0.17241	0.0341613	-0.021514	-0.17501	-0.427574	-0.835508	-0.280272	-0.520257	-0.109472	-0.353909	-0.202436	-0.254819	-0.154452	-0.287706	0.337272	-0.236882		0.231105	0.398091	0.0406654	0.0333357	0.367582	0.747655
		Valine	M+H	-0.0225209	-0.018559	-0.102024	-0.093978	-0.00272562	0.083456	0.134176	0.129664	0.143062	0.0692289	0.149041	0.118463	0.239404	0.0774048	0.0193953	-0.25389	-0.282476	-0.0812152	-0.109851	0.204398	0.490568	0.0489998	0.149402	-0.408269	-0.099719	0.00521241	-0.194262	-0.000583882	0.206976	-0.0332583	-0.130085	-0.0963206	-0.0445974	0.0331389	0.0605192	-0.0731149	-0.135108	0.136429	0.330842		0.750745	-1.69038	-1.95538	0.0392699	-4.22243	0.109524
[truncated: 75 more columns]
